# Supplementary material for: Multilineage Differentiation Potential of Equine Adipose-Derived Stromal/Stem Cells from Different Sources
Source: Animals (Basel). 2023 Apr 15;13(8):1352. doi: 10.3390/ani13081352 (PMC10135324; doi:10.3390/ani13081352)
Supplement: Supplementary file 1 [file animals-13-01352-s001.zip]

Archive with 4 entries (4 files):
- Supplementary Figure S1-S2_Results of SYBR Green RT-qPCR.pdf
- Supplementary Table S1-S4_Staining protocols.pdf
- Supplementary Table S5_List of primers.pdf
- Supplementary Table S6_Cell counts and population doubling time.pdf
